# Supplementary material for: Application of high-precision 3D scanner in keloids evaluation to improve patients’ compliance: a questionnaire-based study
Source: J Transl Med. 2024 Apr 15;22:354. doi: 10.1186/s12967-024-05079-w (PMC11020470; doi:10.1186/s12967-024-05079-w)
Supplement: Supplementary file 2 — Additional file 2: Supplementary Material 2. [file 12967_2024_5079_MOESM2_ESM.xlsx]

## Sheet: Sheet1
	1、Gender	2、Age	3、Education background	4、Place of family residence	5、Are you a patient with hypertrophic scar/keloid	6、Where are your hypertrophic scars or keloids located on your body	7、How long have you been suffering from hypertrophic scars/keloids	8、Among the following pictures, one of them is a scar tissue, and one of them is normal skin. Please select the picture of normal skin.	9、If you are a scar patient, there is a treatment method that results in the effect shown in the picture after treatment, would you be willing to continue the treatment	10、If you are a scar patient, there is a treatment method that results in the effect shown in the picture after treatment, would you be willing to continue the treatment	If you are a scar patient, there is a treatment method that results in the effect shown in the picture after treatment, would you be willing to continue the treatment	If you are a scar patient, there is a treatment method that results in the effect shown in the picture after treatment, would you be willing to continue the treatment	If you are a scar patient, there is a treatment method that results in the effect shown in the picture after treatment, would you be willing to continue the treatment	If you are a scar patient, there is a treatment method that results in the effect shown in the picture after treatment, would you be willing to continue the treatment	If you are a scar patient, there is a treatment method that results in the effect shown in the picture after treatment, would you be willing to continue the treatment	If you are a scar patient, there is a treatment method that results in the effect shown in the picture after treatment, would you be willing to continue the treatment	If you are a scar patient, there is a treatment method that results in the effect shown in the picture after treatment, would you be willing to continue the treatment	If you are a scar patient, there is a treatment method that results in the effect shown in the picture after treatment, would you be willing to continue the treatment	If you are a scar patient, there is a treatment method that results in the effect shown in the picture after treatment, would you be willing to continue the treatment	If you are a scar patient, there is a treatment method that results in the effect shown in the picture after treatment, would you be willing to continue the treatment	21. If you are a scar patient, there is a treatment method that results in the effect shown in the picture after treatment, would you be willing to continue the treatment	If you are a scar patient, there is a treatment method that results in the effect shown in the picture after treatment, would you be willing to continue the treatment	If you are a scar patient, there is a treatment method that results in the effect shown in the picture after treatment, would you be willing to continue the treatment	If you are a scar patient, there is a treatment method that results in the effect shown in the picture after treatment, would you be willing to continue the treatment	If you are a scar patient, there is a treatment method that results in the effect shown in the picture after treatment, would you be willing to continue the treatment	If you are a scar patient, there is a treatment method that results in the effect shown in the picture after treatment, would you be willing to continue the treatment	If you are a scar patient, there is a treatment method that results in the effect shown in the picture after treatment, would you be willing to continue the treatment	If you are a scar patient, there is a treatment method that results in the effect shown in the picture after treatment, would you be willing to continue the treatment	If you are a scar patient, there is a treatment method that results in the effect shown in the picture after treatment, would you be willing to continue the treatment	If you are a scar patient, there is a treatment method that results in the effect shown in the picture after treatment, would you be willing to continue the treatment	If you are a scar patient, there is a treatment method that results in the effect shown in the picture after treatment, would you be willing to continue the treatment	If you are a scar patient, there is a treatment method that results in the effect shown in the picture after treatment, would you be willing to continue the treatment	If you are a scar patient, there is a treatment method that results in the effect shown in the picture after treatment, would you be willing to continue the treatment	If you are a scar patient, there is a treatment method that results in the effect shown in the picture after treatment, would you be willing to continue the treatment	If you are a scar patient, there is a treatment method that results in the effect shown in the picture after treatment, would you be willing to continue the treatment	If you are a scar patient, there is a treatment method that results in the effect shown in the picture after treatment, would you be willing to continue the treatment	If you are a scar patient, there is a treatment method that results in the effect shown in the picture after treatment, would you be willing to continue the treatment	If you are a scar patient, there is a treatment method that results in the effect shown in the picture after treatment, would you be willing to continue the treatment	If you are a scar patient, there is a treatment method that results in the effect shown in the picture after treatment, would you be willing to continue the treatment	If you are a scar patient, there is a treatment method that results in the effect shown in the picture after treatment, would you be willing to continue the treatment	If you are a scar patient, there is a treatment method that results in the effect shown in the picture after treatment, would you be willing to continue the treatment	If you are a scar patient, there is a treatment method that results in the effect shown in the picture after treatment, would you be willing to continue the treatment	If you are a scar patient, there is a treatment method that results in the effect shown in the picture after treatment, would you be willing to continue the treatment	If you are a scar patient, there is a treatment method that results in the effect shown in the picture after treatment, would you be willing to continue the treatment	Total score
1	male	20-29	Undergraduate	Contryside	No	skip	skip	Picture 2	0	0	0	2	0	0	0	2	0	0	0	5	0	0	0	1	1	0	0	4	0	0	0	1	0	0	0	1	0	0	0	5	0	4	0	5	31
2	female	20-29	Undergraduate	Town	No	skip	skip	Picture 2	6	3	8	8	7	10	2	6	2	7	1	8	3	6	1	6	1	7	3	8	2	3	2	3	5	5	2	5	8	4	2	9	4	8	4	8	177
3	female	20-29	Undergraduate	Town	No	skip	skip	Picture 2	4	5	6	5	6	5	5	5	5	4	4	5	4	4	6	6	5	7	3	4	3	4	4	4	5	5	4	4	7	5	6	5	5	5	5	6	175
4	male	20-29	Junior colleges	Town	No	skip	skip	Picture 2	6	6	8	8	8	8	4	4	2	2	2	10	7	6	1	1	1	1	1	8	6	6	1	1	7	7	1	1	8	6	1	10	8	6	1	8	172
5	female	20-29	Junior colleges	Contryside	Keloid	Chest	10 years	Picture 1	2	2	2	2	4	2	2	2	2	2	2	2	2	2	2	2	2	2	2	2	1	2	2	2	2	2	2	2	2	2	2	1	2	5	2	4	77
6	female	20-29	Undergraduate	Town	No	skip	skip	Picture 2	1	1	3	2	1	2	1	2	0	1	0	3	2	0	0	2	0	4	0	2	0	1	0	1	5	5	0	1	7	1	0	6	4	4	2	4	68
7	female	20-29	Undergraduate	Town	No	skip	skip	Picture 2	2	2	2	4	2	3	2	4	4	2	0	6	2	4	2	2	2	4	1	4	4	3	0	0	2	2	0	0	4	0	0	8	2	3	0	8	90
8	female	Under 20 years	Undergraduate	Contryside	Keloid	Head and face┋Chest┋Back┋Perineum┋Buttocks┋Arm┋Lower limbs	5 years	Picture 1	7	4	6	6	2	3	5	5	3	3	4	5	2	5	3	4	2	6	6	6	2	2	3	4	6	6	5	4	7	5	5	4	4	4	4	6	158
9	male	20-29	Graduate	Contryside	No	skip	skip	Picture 2	6	6	6	6	3	2	4	5	2	5	7	6	4	5	5	6	3	4	6	7	2	1	5	7	2	3	7	6	8	4	6	8	5	5	6	6	179
10	male	50-59	Senior high school	Town	No	skip	skip	Picture 2	6	6	6	6	7	6	6	6	6	6	6	6	6	6	6	6	5	5	6	5	5	6	6	6	5	4	5	3	5	3	3	3	5	5	6	6	194
11	female	Under 20 years old	Senior high school	Town	Keloid	Back┋Buttocks┋Arm	3 years	Picture 1	4	2	2	2	2	2	2	2	2	2	2	2	2	2	2	2	2	2	2	2	2	2	2	2	2	2	2	2	2	2	2	2	2	2	2	2	74
12	female	20-29	Graduate	Town	Hypertrophic scar	Hand	0.5 years	Picture 2	8	2	4	6	2	6	5	5	0	2	0	4	2	2	0	0	0	0	1	0	0	0	0	0	2	1	2	2	8	4	0	8	0	2	1	6	85
13	female	20-29	Undergraduate	Town	No	skip	skip	Picture 1	4	2	4	6	4	4	4	4	4	4	4	4	4	4	4	4	4	4	4	4	4	4	4	4	4	4	4	4	4	4	4	4	4	4	4	4	144
14	female	Under 20 years	Senior high school	Town	Keloid	Back┋Buttocks┋Arm	3 years	Picture 1	2	2	2	2	2	2	2	2	2	2	2	2	2	2	2	2	2	2	2	2	2	2	2	2	2	2	2	2	2	2	2	2	2	2	2	2	72
15	female	20-29	Graduate	Town	No	skip	skip	Picture 2	2	6	8	8	2	3	6	7	3	3	2	4	2	2	2	1	1	2	1	2	1	1	1	1	2	1	1	1	2	1	1	5	2	2	1	2	92
16	female	20-29	Graduate	Town	No	skip	skip	Picture 2	0	0	0	2	2	2	2	2	0	0	0	6	0	0	0	0	0	2	0	2	0	0	0	0	6	0	0	0	6	0	0	8	5	3	0	8	56
17	female	50-59	Undergraduate	Town	No	skip	skip	Picture 2	0	0	1	0	0	0	4	1	0	0	2	0	0	0	1	0	0	0	0	0	0	0	0	0	0	0	0	0	0	0	0	1	0	0	0	0	10
18	female	50-59	Junior colleges	Town	Keloid	Lower limbs	30 years	Picture 1	0	2	4	0	0	0	0	0	0	0	0	2	0	0	0	1	1	1	1	1	1	1	1	1	1	1	1	1	1	1	1	1	1	1	1	1	29
19	male	20-29	Undergraduate	Contryside	No	skip	skip	Picture 2	4	4	6	4	4	6	6	6	2	4	5	6	4	5	5	6	6	8	7	7	5	2	5	4	4	4	4	2	6	4	4	8	6	8	7	4	182
20	male	20-29	Graduate	Town	No	skip	skip	Picture 2	8	7	7	8	8	8	8	8	8	8	8	8	9	9	9	8	8	8	8	8	8	8	8	8	8	8	8	8	9	9	9	9	9	9	9	9	297
21	female	30-39	Undergraduate	Town	Hypertrophic scar	Chest	7 years	Picture 1	2	2	6	4	2	2	2	4	0	1	1	8	2	2	4	6	2	4	2	8	1	1	2	6	6	4	4	4	8	4	4	10	6	8	4	10	146
22	female	50-59	Junior high schoo	Town	No	skip	skip	Picture 2	10	10	10	10	10	10	10	10	10	10	10	10	10	10	10	10	10	10	10	10	10	10	10	10	10	10	10	10	10	10	10	10	10	10	10	10	360
23	male	20-29	Graduate	Contryside	No	skip	skip	Picture 2	8	8	10	10	10	10	10	10	10	10	10	10	10	9	8	9	10	10	10	10	9	10	10	9	8	9	10	9	10	9	9	10	9	9	9	9	340
24	male	50-59	Senior high school	Town	No	skip	skip	Picture 2	10	10	10	10	10	10	10	10	10	10	10	10	10	10	10	10	10	10	10	10	10	10	10	10	10	10	10	10	10	10	10	10	10	10	10	10	360
25	male	50-59	Senior high school	Town	Keloid	Feet	5 years	Picture 1	10	10	10	10	10	10	10	10	10	10	10	10	8	10	8	10	10	8	8	8	9	8	8	9	10	10	10	10	10	9	9	8	9	10	10	9	338
26	male	50-59	Junior colleges	Town	Keloid	Lower limbs┋Feet	35 years	Picture 2	1	1	9	1	1	1	9	1	1	1	9	7	1	1	8	1	1	1	8	4	1	1	7	1	1	1	7	1	1	1	7	7	7	6	7	3	126
27	male	20-29	Graduate	Town	No	skip	skip	Picture 2	2	5	2	4	4	4	2	6	2	2	2	8	2	2	2	2	2	4	4	4	2	2	2	2	2	4	2	2	4	2	2	8	4	4	4	6	117
28	male	20-29	Graduate	Town	No	skip	skip	Picture 2	4	5	5	9	3	6	5	8	3	4	2	9	7	4	3	7	4	6	5	7	5	5	4	6	5	2	2	2	3	2	3	10	2	2	4	8	171
29	female	Over 60 years	Primary school	Contryside	No	skip	skip	Picture 2	10	10	10	10	10	10	10	10	10	10	10	10	10	10	10	10	10	10	10	10	10	10	10	10	10	10	10	10	10	10	10	10	10	10	10	10	360
30	male	20-29	Graduate	Town	No	skip	skip	Picture 2	2	2	4	5	3	4	4	4	1	1	2	4	0	1	1	2	1	1	2	3	3	2	3	1	1	2	3	2	2	2	2	2	2	3	2	3	82
31	male	20-29	Junior colleges	Contryside	No	skip	skip	Picture 2	4	8	6	6	6	5	8	8	6	6	6	7	6	6	4	7	4	5	5	8	10	6	6	8	8	6	10	10	10	10	8	6	10	8	10	8	255
32	male	40-49	Senior high school	Town	Keloid	Lower limbs	25 years	Picture 1	8	6	8	6	6	6	5	5	5	5	5	5	5	5	5	5	5	5	5	5	5	5	5	5	5	7	7	5	7	5	5	5	7	5	5	5	198
33	female	30-39	Technical secondary school	Town	Hypertrophic scar	Abdomen	Caesarean scar hyperplasia	Picture 1	10	5	5	5	5	5	5	5	5	5	5	5	4	5	5	5	6	5	5	4	5	5	5	5	5	5	5	5	10	5	5	5	6	6	5	5	191
34	female	50-59	Junior high schoo	Town	No	skip	skip	Picture 2	3	1	7	7	6	1	2	6	1	1	6	7	6	6	6	6	3	7	6	7	2	2	7	5	7	6	6	5	6	5	6	8	8	6	6	6	186
35	female	30-39	Senior high school	Town	No	skip	skip	Picture 2	1	1	1	2	1	1	1	2	1	2	1	1	1	1	1	1	1	1	1	1	1	1	1	1	1	1	1	1	1	1	1	1	1	1	1	1	39
36	male	Over 60 years	Senior high school	Contryside	No	skip	skip	Picture 2	8	6	6	6	6	6	6	6	4	4	6	8	4	2	4	4	2	8	4	8	4	6	5	5	6	6	6	4	4	4	4	8	6	6	6	8	196
37	female	40-49	Junior high schoo	Contryside	No	skip	skip	Picture 1	8	5	5	5	5	5	5	5	5	5	5	5	5	5	5	7	5	6	5	5	5	5	5	5	5	6	5	6	7	6	5	8	5	5	6	8	198
38	male	Over 60 years	Senior high school	Contryside	No	skip	skip	Picture 2	6	6	8	8	6	6	8	9	6	7	8	9	7	6	8	6	6	6	8	9	9	6	8	7	8	8	8	6	8	8	8	8	7	8	8	6	264
39	male	Over 60 years	Senior high school	Contryside	No	skip	skip	Picture 2	6	6	6	6	6	6	6	6	6	6	6	5	6	6	6	6	6	6	6	6	6	6	6	6	6	6	6	6	6	6	6	6	6	6	6	6	215
40	male	Over 60 years	Senior high school	Contryside	No	skip	skip	Picture 2	6	6	6	6	6	6	6	6	6	6	6	6	6	7	6	7	6	6	6	6	6	6	6	6	6	6	6	6	6	6	6	8	8	8	6	6	224
41	female	50-59	Junior high schoo	Town	No	skip	skip	Picture 2	3	5	5	6	7	6	7	6	6	7	6	8	6	6	7	6	6	7	7	10	8	8	10	10	7	9	8	8	8	7	9	8	8	7	8	8	258
42	female	40-49	Undergraduate	Town	No	skip	skip	Picture 2	6	8	4	6	6	8	4	4	4	6	2	8	4	6	2	2	2	9	2	4	3	2	3	2	2	2	2	2	4	2	2	8	4	7	2	7	151
43	male	30-39	Undergraduate	Town	No	skip	skip	Picture 2	2	2	6	6	2	2	2	4	4	4	4	4	4	4	4	5	6	6	6	6	6	6	6	6	6	5	6	6	6	5	6	6	6	4	6	5	174
44	female	Over 60 years	Junior high schoo	Contryside	No	skip	skip	Picture 2	4	6	5	3	4	5	6	4	3	4	4	4	4	4	4	5	3	3	4	5	4	4	3	5	4	3	4	5	4	3	4	3	3	4	5	4	146
45	male	30-39	Graduate	Town	No	skip	skip	Picture 2	1	1	3	5	4	6	6	5	6	5	5	5	5	6	6	6	6	6	7	7	6	7	6	6	6	6	6	5	6	6	6	6	6	6	6	6	197
